# Supplementary material for: Newborn Screening for Krabbe Disease: Status Quo and Recommendations for Improvements
Source: Int J Neonatal Screen. 2024 Jan 28;10(1):10. doi: 10.3390/ijns10010010 (PMC10885092; doi:10.3390/ijns10010010)
Supplement: Supplementary file 1 [file IJNS-10-00010-s001.zip]

Archive with 1 entries (1 files):
- IJNS-2808394-Table S1.pdf
